# Supplementary material for: Dopamine Receptor Ligand Selectivity—An In Silico/In Vitro Insight
Source: Biomedicines. 2023 May 17;11(5):1468. doi: 10.3390/biomedicines11051468 (PMC10216180; doi:10.3390/biomedicines11051468)
Supplement: Supplementary file 1 [file biomedicines-11-01468-s001.zip]

Archive with 1 entries (1 files):
- biomedicines-2374148-supplementary.pdf
